# Supplementary material for: Cell-Free DNA Genomic Profiling and Its Clinical Implementation in Advanced Prostate Cancer
Source: Cancers (Basel). 2023 Dec 21;16(1):45. doi: 10.3390/cancers16010045 (PMC10778564; doi:10.3390/cancers16010045)
Supplement: Supplementary file 1 [file cancers-16-00045-s001.zip]

Archive with 5 entries (5 files):
- Supplementary_Caption.pdf
- Supp_Table S1.xlsx
- Supp_Table S2.pdf
- Supp_Table S3.xlsx
- Supp_Table S4.pdf
