# Supplementary material for: Cell-Free DNA Genomic Profiling and Its Clinical Implementation in Advanced Prostate Cancer
Source: Cancers (Basel). 2023 Dec 21;16(1):45. doi: 10.3390/cancers16010045 (PMC10778564; doi:10.3390/cancers16010045)
Supplement: Supplementary file 1 [file cancers-16-00045-s001.zip › Supp_Table S1.xlsx]

## Sheet: WG_IAH208601.20210321.designed
Chromosome	Start	End	Gene
chr1	65325801	65325884	JAK1
chr1	65330577	65330653	JAK1
chr1	120036756	120036812	HSD3B1
chr1	120057234	120057325	HSD3B1
chr2	48921358	48921391	LHCGR
chr2	148683650	148683726	ACVR2A
chr2	209113090	209113124	IDH1
chr2	225371695	225371722	CUL3
chr3	41266008	41266049	CTNNB1
chr3	41266090	41266150	CTNNB1
chr3	41268742	41268778	CTNNB1
chr3	178866362	178866424	PIK3CA
chr3	178916848	178916935	PIK3CA
chr3	178917451	178917514	PIK3CA
chr3	178921523	178921574	PIK3CA
chr3	178927933	178927993	PIK3CA
chr3	178928061	178928093	PIK3CA
chr3	178936053	178936116	PIK3CA
chr3	178938794	178938869	PIK3CA
chr3	178938913	178938960	PIK3CA
chr3	178952013	178952096	PIK3CA
chr4	153244084	153244115	FBXW7
chr4	153245386	153245453	FBXW7
chr4	153247144	153247185	FBXW7
chr4	153247220	153247294	FBXW7
chr4	153247344	153247385	FBXW7
chr4	153249363	153249407	FBXW7
chr4	153249502	153249559	FBXW7
chr5	67590980	67591061	PIK3R1
chr5	67591100	67591188	PIK3R1
chr5	98193858	98193902	CHD1
chr5	98204202	98204230	CHD1
chr5	98217742	98217786	CHD1
chr5	98236582	98236603	CHD1
chr5	98236731	98236774	CHD1
chr5	98262038	98262067	CHD1
chr5	112175158	112175251	APC
chr5	112175876	112175956	APC
chr5	118819662	118819687	HSD17B4
chr7	140433790	140433839	BRAF
chr7	140439732	140439778	BRAF
chr7	140453128	140453198	BRAF
chr7	140476819	140476886	BRAF
chr7	140476972	140477017	BRAF
chr7	140477838	140477879	BRAF
chr7	140481379	140481448	BRAF
chr7	140494108	140494156	BRAF
chr7	140507909	140507974	BRAF
chr7	140508771	140508815	BRAF
chr7	151864179	151864266	KMT2C
chr7	152012355	152012441	KMT2C
chr8	113241016	113241095	CSMD3
chr8	113316975	113317042	CSMD3
chr8	128748847	128748911	MYC
chr8	128748994	128749038	MYC
chr8	128749105	128749160	MYC
chr8	128749230	128749302	MYC
chr8	128749363	128749428	MYC
chr8	128750553	128750614	MYC
chr8	128750672	128750730	MYC
chr8	128751199	128751263	MYC
chr8	128752635	128752687	MYC
chr8	128753672	128753719	MYC
chr10	89623783	89623864	PTEN
chr10	89623975	89624067	PTEN
chr10	89624093	89624175	PTEN
chr10	89624251	89624300	PTEN
chr10	89653818	89653857	PTEN
chr10	89685264	89685317	PTEN
chr10	89690784	89690845	PTEN
chr10	89692769	89692825	PTEN
chr10	89692927	89692989	PTEN
chr10	89711882	89711936	PTEN
chr10	89711972	89712016	PTEN
chr10	89717707	89717771	PTEN
chr10	89720673	89720752	PTEN
chr10	89720849	89720894	PTEN
chr10	89725024	89725071	PTEN
chr10	89725195	89725240	PTEN
chr10	104597471	104597504	CYP17A1
chr11	533858	533941	HRAS
chr11	534216	534297	HRAS
chr11	74877545	74877580	SLCO1B3
chr11	74883546	74883584	SLCO1B3
chr11	74887158	74887193	SLCO1B3
chr11	74901582	74901625	SLCO1B3
chr11	108098342	108098399	ATM
chr11	108115664	108115731	ATM
chr11	108119745	108119817	ATM
chr11	108178640	108178671	ATM
chr11	113934004	113934043	ZBTB16
chr11	113934988	113935044	ZBTB16
chr11	114027059	114027101	ZBTB16
chr11	114057656	114057685	ZBTB16
chr11	114057732	114057778	ZBTB16
chr11	114121285	114121313	ZBTB16
chr11	114121358	114121401	ZBTB16
chr12	21011459	21011501	SLCO1B1
chr12	25357727	25357779	KRAS
chr12	25362834	25362882	KRAS
chr12	25368438	25368490	KRAS
chr12	25378540	25378584	KRAS
chr12	25378632	25378662	KRAS
chr12	25380168	25380210	KRAS
chr12	25380260	25380288	KRAS
chr12	25398162	25398208	KRAS
chr12	25398267	25398309	KRAS
chr12	25403685	25403751	KRAS
chr12	124816958	124817008	NCOR2
chr12	124821555	124821599	NCOR2
chr12	124824778	124824840	NCOR2
chr12	124826372	124826431	NCOR2
chr12	124827635	124827699	NCOR2
chr12	124829154	124829215	NCOR2
chr12	124829276	124829327	NCOR2
chr12	124831134	124831188	NCOR2
chr12	124838705	124838739	NCOR2
chr12	124840056	124840112	NCOR2
chr12	124846736	124846819	NCOR2
chr12	124858957	124858996	NCOR2
chr12	124950802	124950850	NCOR2
chr13	32893192	32893277	BRCA2
chr13	32900237	32900277	BRCA2
chr13	32906539	32906604	BRCA2
chr13	32906973	32907055	BRCA2
chr13	32910793	32910853	BRCA2
chr13	32911039	32911124	BRCA2
chr13	32911176	32911250	BRCA2
chr13	32911545	32911624	BRCA2
chr13	32912688	32912779	BRCA2
chr13	32913080	32913158	BRCA2
chr13	32913435	32913493	BRCA2
chr13	32913545	32913590	BRCA2
chr13	32914164	32914234	BRCA2
chr13	32914275	32914356	BRCA2
chr13	32914417	32914502	BRCA2
chr13	32914832	32914895	BRCA2
chr13	32915114	32915181	BRCA2
chr13	32920978	32921053	BRCA2
chr13	32930590	32930656	BRCA2
chr13	32936696	32936774	BRCA2
chr13	32937286	32937366	BRCA2
chr13	32937478	32937549	BRCA2
chr13	32945044	32945128	BRCA2
chr13	32945172	32945252	BRCA2
chr13	32954011	32954088	BRCA2
chr13	32954260	32954351	BRCA2
chr13	32968836	32968935	BRCA2
chr13	32968962	32969052	BRCA2
chr13	48878059	48878153	RB1
chr13	48878178	48878238	RB1
chr13	48881416	48881476	RB1
chr13	48881514	48881540	RB1
chr13	48916696	48916766	RB1
chr13	48916805	48916869	RB1
chr13	48919236	48919311	RB1
chr13	48921926	48921993	RB1
chr13	48923064	48923130	RB1
chr13	48934113	48934167	RB1
chr13	48934216	48934282	RB1
chr13	48936943	48937013	RB1
chr13	48937066	48937121	RB1
chr13	48939032	48939100	RB1
chr13	48941654	48941726	RB1
chr13	48942659	48942728	RB1
chr13	48947546	48947616	RB1
chr13	48951053	48951128	RB1
chr13	48951160	48951206	RB1
chr13	48953729	48953768	RB1
chr13	48954157	48954191	RB1
chr13	48954318	48954361	RB1
chr13	48955406	48955478	RB1
chr13	48955522	48955598	RB1
chr13	49027102	49027164	RB1
chr13	49027199	49027261	RB1
chr13	49030333	49030410	RB1
chr13	49030439	49030485	RB1
chr13	49033823	49033898	RB1
chr13	49033929	49033969	RB1
chr13	49037891	49037964	RB1
chr13	49039147	49039235	RB1
chr13	49039321	49039390	RB1
chr13	49039437	49039507	RB1
chr13	49047461	49047521	RB1
chr13	49050822	49050867	RB1
chr13	49050896	49050979	RB1
chr13	49051504	49051551	RB1
chr13	49054132	49054208	RB1
chr14	38058760	38058805	FOXA1
chr14	38061215	38061259	FOXA1
chr14	38061303	38061358	FOXA1
chr14	38061897	38061959	FOXA1
chr14	38062103	38062166	FOXA1
chr14	38062266	38062316	FOXA1
chr14	38062673	38062711	FOXA1
chr14	38062869	38062919	FOXA1
chr14	38063165	38063211	FOXA1
chr14	38063344	38063397	FOXA1
chr14	105235639	105235693	AKT1
chr14	105237026	105237087	AKT1
chr14	105238654	105238719	AKT1
chr14	105239381	105239440	AKT1
chr14	105239537	105239601	AKT1
chr14	105239858	105239922	AKT1
chr14	105240285	105240321	AKT1
chr14	105243000	105243060	AKT1
chr14	105246406	105246454	AKT1
chr14	105246528	105246572	AKT1
chr15	42052597	42052679	MGA
chr15	51636522	51636592	CYP19A1
chr16	72991383	72991447	ZFHX3
chr16	72991688	72991773	ZFHX3
chr17	7572931	7573010	TP53
chr17	7573930	7574024	TP53
chr17	7576520	7576579	TP53
chr17	7576621	7576681	TP53
chr17	7576851	7576927	TP53
chr17	7577000	7577040	TP53
chr17	7577071	7577158	TP53
chr17	7577500	7577587	TP53
chr17	7578183	7578282	TP53
chr17	7578376	7578422	TP53
chr17	7578456	7578547	TP53
chr17	7579311	7579352	TP53
chr17	7579378	7579445	TP53
chr17	7579504	7579591	TP53
chr17	7579699	7579737	TP53
chr17	7579828	7579922	TP53
chr17	15943088	15943131	NCOR1
chr17	15976787	15976830	NCOR1
chr17	16029428	16029458	NCOR1
chr17	37618625	37618723	CDK12
chr17	37657624	37657711	CDK12
chr17	37665972	37666038	CDK12
chr17	41197704	41197760	BRCA1
chr17	41209090	41209163	BRCA1
chr17	41219605	41219682	BRCA1
chr17	41222994	41223056	BRCA1
chr17	41223119	41223192	BRCA1
chr17	41228561	41228627	BRCA1
chr17	41234407	41234476	BRCA1
chr17	41242971	41243033	BRCA1
chr17	41243450	41243509	BRCA1
chr17	41243796	41243853	BRCA1
chr17	41244050	41244134	BRCA1
chr17	41244209	41244291	BRCA1
chr17	41244392	41244477	BRCA1
chr17	41246703	41246757	BRCA1
chr17	41256205	41256269	BRCA1
chr17	41276037	41276088	BRCA1
chr17	47696413	47696487	SPOP
chr17	47696586	47696653	SPOP
chr17	47696693	47696726	SPOP
chr17	56435112	56435192	RNF43
chr17	56436144	56436196	RNF43
chr19	40541427	40541518	ZNF780B
chr19	40541854	40541944	ZNF780B
chr20	31022392	31022480	ASXL1
chr22	29091795	29091875	CHEK2
chrX	44945129	44945211	KDM6A
chrX	66763851	66763912	AR
chrX	66766576	66766608	AR
chrX	66788622	66788684	AR
chrX	66788800	66788859	AR
chrX	66931238	66931290	AR
chrX	66931437	66931477	AR
chrX	66937324	66937379	AR
chrX	66937447	66937509	AR
chrX	66941789	66941856	AR
chrX	66943532	66943616	AR
chrX	70339227	70339286	MED12
chrX	70349239	70349274	MED12
chrX	70461069	70461173	ZMYM3
