# Supplementary material for: Cell-Free DNA Genomic Profiling and Its Clinical Implementation in Advanced Prostate Cancer
Source: Cancers (Basel). 2023 Dec 21;16(1):45. doi: 10.3390/cancers16010045 (PMC10778564; doi:10.3390/cancers16010045)
Supplement: Supplementary file 1 [file cancers-16-00045-s001.zip › Supp_Table S3.xlsx]

## Sheet: Summary
Study ID Sample	Age at Biopsy	Tumor content in tumor biopsy	Diagnosis	Gleason	Time between tissue /plasma sampling	Used Plasma for cfDNA Isolation in 1 ml	Total cfDNA (ng/ml)	cfDNA for Library Prep (ng)	Theoretical LOD possible	Achieved LOD 1%**	Achieved LOD 0.5%**	Achieved LOD 0.1%**	Total Reads	Number of Mapped Reads	Coverage (X)	Median Molecular Coverage	Molecular Uniformity %	Median Reads per Functional Molecule	Median Perc Functional Reads (%)	Mean Molecular Coverage	Range Molecular Coverage (MIN, MAX)	Lib QC PASS/FAIL	Mutations cfDNA	Mutations FFPE	cfDNA-Tissue Concordance 0 - discocordant 1 - concordant 2 - no mutation in FFPE or mutation not covered by cfDNA Panel	PSA at time of study (ng/ml)	M_status (0/1)	high vs low volume	Hormonal status at the time of ctDNA (mCRPC, mCSPC)	Systemic therapy at the time of cfDNA (yes/no)	Type of system therapy at the of cfDNA sampling	Last systemic Therapy prior to cfDNA sampling
46	68	60	Prostate ADC	8 (4+4)	more than 1 year	5	5.88	12.25	0.5	98.17	92.31	7.69	19176046	19111649	70 006	2207	94.87	22.2	76.74	2212.88	(295, 4138)	PASS	no mutation	TP53:p.Arg156His (40%), TP53:p.Arg248Gln(38%)	0	1.6	0	low volume	mCSPC	no	-	-
28	72	30	Prostate ADC	7(4+3)	more than 1 year	5	37.8	25.2	0.1	93.04	42.12	0	9787787	9684785	35 475	1186	94.14	20.7	76.8	1195.74	(124, 2221)	PASS	CHD1: c.4242C>A (p.F1414L) (0.23%); PTEN: c.1024A>G (p.K342E) (0.21%)	no mutation	2	40.3	1	low volume	mCSPC	no	-	-
36	76	70	Prostate ADC	9(4+5)	within 2 months	6	1.07	1.712	5	FAILED	FAILED	FAILED	1653428	1474653	5 401	69	92.67	40.3	83.27	71.44	(8, 157)	FAIL	FAILED	TP53:p.Arg248Trp(19%); ERF:p.Ala47Ser(39%)	NA	99.13	1	low volume	mCSPC	no	-	-
39	71	-	Prostate ADC	7(4+3)	more than 1 year	6	24.0167	25	0.1	99.63	13.92	0	20866536	20702502	75 833	2760	94.51	18.2	76.3	2806.46	(136, 4977)	PASS	SPOP:p.F133L (19%); TP53:p.F338YfsTer7(17%); TP53:p.Q317*(1%)	not performed	/	98.3	1	high volume	mCRPC	yes	Zoladex	yes
44	81	60	Prostate ADC	10(5+5)	within 2 months and 1 year	5	8.492	23.16	0.1	99.27	97.44	57.14	21388604	21300779	78 024	3308	94.87	16.2	75.71	3324.47	(263, 5586)	PASS	TP53: p.R175C(0.36%); TP53: p.R175H(0.3%);AR: p.L702H (0.5%)	not performed	/	40.2	1	high volume	mCRPC	yes	Zoladex	NA
55	77	-	Prostate ADC	8(4+4)	within 2 months and 1 year	6	12.4	25	0.1	99.63	24.54	0	23051433	22951916	84 072	3183	94.14	16.5	72.84	3169.4	(61, 5185)	PASS	no mutation	BAP1:p.His169Gln(39%)	2	7.3	1	high volume	mCRPC	yes	Zoladex	yes
61	79	30	Prostate ADC	9 (4+5)	within 2 months and 1 year	6	0.61	1.525	5	FAILED	FAILED	FAILED	1582274	1371547	5 023	44	93.41	49.5	82.43	46.36	(11, 103)	FAIL	FAILED	JAK2:p.Gly571Ser(46%);BRCA2:p.Met3181Arg(58%);PTEN:p.Val216GlyfsTer26(8%)	NA	8.7	1	low volume	mCSPC	yes	Zoladex	NA
63	77	70	Prostate ADC	8(4+4)	within 2 months	6	47.8	23.9	0.1	98.17	82.42	1.1	10013006	9868304	36 147	1712	94.14	13.1	71.81	1769.56	(94, 3246)	PASS	FOXA1:p.F254_N256delinsY(5.64%); AR:p.K639E(1%); SLCO2B1:p.R306H(0.4%); CTNNB1: CTNNB1:p.D32G(0.3%); CTNNB1:p.T41A(0.2%);CTNNB1: p.S45P(0.16%)	FOXA1:p.Phe254_Asn256delinsTyr(32%)	1	904.4	1	low volume	mCSPC	no	-	-
64	75	30	Prostate ADC	7(4+3)	more than 1 year	6	0.59	1.475	5	FAILED	FAILED	FAILED	1929876	1697656	6 218	45	95.97	64.8	81.49	47.12	(5, 100)	FAIL	FAILED	FOXA1:p.p.His247Arg(35%)	NA	2.5	1	high volume	mCSPC	yes	Zoladex	NA
66	70	60	not reported in Pathowin	7(4+3)	more than 1 year	1.5	16.4267	14	0.5	98.53	88.64	0	18250219	18153887	66 497	2065	92.31	23.9	78.38	1976.13	(100, 3103)	PASS	CTNNB1: c.133T>C( p.S45P) (0.2%);TP53:p.Val197TrpfsTer50(0.22%)	CTNNB1:p.Ser45Pro(42%);TP53:p.Val197TrpfsTer50(53%);PDGFRA:p.Ile315HisfsTer2(24%)	1	22.93	1	low volume	mCRPC	yes	Firmagon	NA
68	76	50	Prostate ADC	9 (4+5)	more than 1 year	5	20.416	23.2	0.1	96.7	75.46	5.86	15007069	14966362	54 821	1696	91.94	20.3	70.94	1799.64	(238, 4139)	PASS	no mutation	TP53: c.673-1G>A (70%)	2	0.6	0	low volume	mCSPC	yes	Zoladex	NA
73	88		Prostate ADC	9(4+5)	within 1 week	6	15.6	25	0.1	99.27	29.67	0	16479194	16422862	60 157	3164	91.21	11	67.3	3274.46	(12, 8350)	PASS	no mutation	not performed	/	131.4	1	high volume	mCRPC	yes	Zoladex	yes
80	75	70	Prostate ADC	10(5+5)	within 2 months	2	10.45	11.875	0.5	98.9	92.31	4.4	25847784	25575659	93 683	2107	95.6	31.9	79.51	2100.8	(321, 3560)	PASS	SPOP: p.Phe133Leu(0.45%); TP53:p.Arg175Cys(0.1%)	SPOP: p.Phe133Leu(37%); TP53:p.Arg175Cys(29%); PIK3CA:p.H1047R(28%)	1	8.6	1	high volume	mCRPC	yes	Zoladex	NA
81	76	-	Prostate ADC	9 (4+5)	within 2 months and 1 year	6	5.42667	18.5	0.5	100	98.17	65.57	24463837	24380707	89 306	3543	95.6	17.6	78.08	3495.58	(823, 5718)	PASS	no mutation	CCNE1: p.R240C (60%); TP53: p.R213L (39%)	0	NA	1	low volume	mCSPC	yes	Zoladex	yes
82 FU	NA	-	Prostate ADC	9(4+5)	more than 1 year	4	9.46	21.5	0.1	98.9	4.03	0	20929653	20795889	76 175	2677	95.24	16.3	67.66	2635.33	(125, 4312)	PASS	TP53:c.695T>C (p.I232T) (2.35%); TP53:c.526T>A (p.C176S)(0.17%)	MSH6:c.2177T>A (p.F726Y) (51%)	2	14	1	high volume	mCSPC	yes	Zoladex	yes
83	79	-	Prostate ADC	9(5+4)	within 1 week	5	1.224	2.55	5	26.37	0	0	16561004	16152992	59 168	531	94.51	79.5	83.99	530.99	(111, 1015)	PASS	SPOP:c.373T>G(p.F125V)(3.1%);AR:c.2623C>T (p.H875Y)(4.42%)	not performed	NA	88.6	1	low volume	mCRPC	yes	Zoladex	yes
84	63	-	Prostate ADC	7(3+4)	more than 1 year	6	9.7	24.25	0.1	97.44	0	0	18810569	18692539	68 470	1493	95.24	32.7	79.08	1492.31	(18, 2657)	PASS	BRCA2:c.7479G>A(p.M2493I)(0.15%)	APC:c.1690C>T(p.Arg564Ter)(28%); SPOP:c.391T>G(p.Trp131Gly)(28%)	0	3.9	1	low volume	mCSPC	yes	Zoladex	no
91Flo	66	-	Prostate ADC	8(4+4)	within 1 week	6	103	30.9	0.1	51.8	0	0	19902917	19592752	71 768	639	85.71	81.1	83.87	652.6	(65, 1407)	PASS	TP53:c.839G>C(p.R280T)(68%)	not performed	NA	1506	1	high volume	mCSPC	no	-	no
96	80	40	Prostate ADC	10(5+5)	within 2 months	6	22.8	22.8	0.1	93.77	76.56	17.22	23174800	23122636	84 698	1965	78.39	27.2	78.04	2138.14	(117, 5626)	PASS	TP53:c.935C>G (p.Thr312Ser) (37%); TP53:c.584T>C (p.Ile195Thr) (2%)	TP53:c.935C>G (p.Thr312Ser) (35%); TP53:c.584T>C (p.Ile195Thr) (23%)	1	794	1	low volume	mCSPC	no	-	-
106	87	80	Prostate ADC	9 (4+5)	within 2 months	5	21.428	24.35	0.1	99.63	98.53	77.29	21821846	21731245	79 601	4144	94.51	11.1	68.09	4145.11	(599, 7827)	PASS	AR: c.2623C>T (p.His875Tyr) (8%) ; AR: c.2632A>G (p.T878A) (1%)	AR:c.2623C>T(p.His875Tyr)(80%)	1	428.9	1	NA	mCRPC	yes	Zoladex	NA
108	NA	-	Prostate ADC	9(4+5)	within 2 months	6	8.55	2.1375	5	2.93	0	0	16076301	15757996	57 721	432	98.17	87.6	82.49	437.46	(36, 754)	PASS	no mutation	FANCI: p.Q1317* (50%)	2	30.8	1	high volume	mCRPC	yes	Firmagon	yes
113	78	60	Prostate ADC	7(4+3)	within 2 months and 1 year	6	7.84667	23.54	0.1	99.27	97.07	47.99	17894184	17825712	65 295	3126	94.51	11.5	62.19	2993.01	(399, 5729)	PASS	no mutation	no mutation	2	0.09	0	low volume	mCSPC	yes	Zoladex	yes
114	91	40	Prostate ADC	9(4+5)	within 2 months	6	9.7	23.28	0.1	99.27	97.07	52.75	20478681	20406695	74 749	3196	93.77	12	63.87	3311.49	(245, 6469)	PASS	no mutation	ZMYM3:c.1925_1926insT(p.Leu642PhefsTer3)(53%); SDHA:c.524delG(p.Gly175AspfsTer51)(52%)	2	710	1	low volume	mCSPC	yes	Zoladex	no
115	72	-	Prostate ADC	10(5+5)	within 2 months	4	20.515	25	0.1	99.63	5.86	0	17138438	17048649	62 449	2736	95.97	14.2	72.42	2704.26	(26, 4285)	PASS	TP53:c.473G>A (p.R158H)(5.52%), TP53:c.1106T>C (p.L369P)(0.22%), BRAF:c.1397G>A p.G466E(0.17%)	BRCA1: p.Y179C (61%); BRCA1: p.F486L (62%); BRCA1: p.N550H (59%), TP53:c.473G>A (p.R158H)(24.2%)	1	18.3	1	high volume	mCSPC	yes	Goserelin	yes
116	81	60	Prostate ADC	8(4+4)	more than 1 year	4	6.655	15.125	0.5	98.9	95.6	20.51	14559847	14444501	52 910	2581	94.87	14.2	77.85	2566.2	(277, 4329)	PASS	no mutation	no mutation	2	19.8	1	low volume	mCRPC	yes	Zoladex	yes
118	83	-	Prostate ADC	9(5+4)	within 1 week	6	13.6767	22.38	0.1	98.9	97.8	44.69	12658097	12619234	46 224	3055	95.6	9.4	69.22	3017.21	(321, 5053)	PASS	TP53: c.817C>T (p.R273C) (0.36%)	CDKN2A:c.71G>A(p.Arg24Gln)(25%); FOXA1:c.798_806delCAAGTGCGA(p.Phe266_Glu269delinsLeu)(34%); ATM:c.8494C>T(p.Arg2832Cys)(40%)	2	1120	1	high volume	mCSPC	no	-	no
123	67	60	Prostate ADC	9(5+4)	within 2 months	4	429.55	23.43	0.1	93.77	91.58	45.79	13819612	13715043	50 238	3045	87.18	11.5	74.67	2884.95	(248, 5575)	PASS	no mutation	no mutation	2	2.5	0	low volume	mCSPC	no	-	-
126	85	30	Prostate ADC	9(5+4)	within 2 months and 1 year	6	15	21	0.1	95.24	53.48	0	7826480	7749702	28 387	1291	94.51	13	67.13	1330.86	(54, 2583)	PASS	AR: c.1915A>G (p.K639E)(1.04 %)	SF3B1:c.1998G>C(p.Lys666Asn)(17%)	2	1.7	1	low volume	mCSPC	yes	Zoladex	yes
129	89	70	Prostate ADC	10(5+5)	within 2 months and 1 year	5	158.4	23.4	0.1	69.96	31.14	0.37	17854001	17800544	65 203	926	69.6	48.2	85.31	1048.24	(31, 3758)	PASS	TP53: p.R175H (14%); PIK3CA: p.E542K (12%)	TP53:c.524G>A (p.Arg175His)(58%); PIK3CA:c.1624G>A (p.Glu542Lys)(32%)	1	211	1	low volume	mCRPC	yes	Zoladex	yes
131	57		Prostate ADC	8(4+4)	within 2 months and 1 year	4	20.845	25	0.1	99.27	3.66	0	172900664	17195482	62 987	2635	94.87	12.6	62.7	2603.12	(73, 4510)	PASS	no mutation	not performed	/	24.9	1	high volume	mCSPC	yes	Zoladex	yes
132	64	40	Prostate ADC	9(5+4)	within 2 months	6	11.0367	24.08	0.1	98.9	97.8	63.74	15863436	15786153	57 824	3480	93.04	10.9	75.6	3549.23	(375, 7079)	PASS	no mutation	no mutation	2	26.7	1	high volume	mCSPC	no	-	-
133	89	40	Prostate ADC	9(5+4)	within 1 week	5	29.48	23.45	0.1	99.27	97.8	68.86	25315409	25216803	92 369	3705	94.51	15.9	73.37	3691.78	(71, 6549)	PASS	no mutation	TP53:c.79C>T(p.Pro27Ser)(21%); PTPN14:c.1918C>T(p.Arg640Cys)(43%);FGFR4:c.796G>A(p.Asp266Asn)(14%);	0	3.9	1	high volume	mCSPC	yes	Casodex	yes
141	87	80	Prostate ADC	9(4+5)	within 1 week	6	48.0333	26.2	0.1	99.27	98.17	79.85	25758708	25622869	93 856	4059	94.51	14.1	70.16	3963.17	(256, 7283)	PASS	AKT1: c.950C>A (p.A317D) (0.4%);TP53: c.935C>G p.T312S (0.3%)	PIK3CA:c.1624G>A(p.Glu542Lys)(22%)	0	56.2	0	low volume	mCSPC	no	-	-
143	NA	-	Prostate ADC	NA	NA	3	65.78	25	0.1	99.27	51.28	0	19492140	19370686	70 954	3853	93.41	11.3	71.38	3723.22	(36, 7468)	PASS	CTNNB1:c.121A>G(p.T41A)(16%)	not performed	/	1001	1	high volume	mCSPC	no	-	no
149	80	40	Prostate ADC	8(4+4)	within 1 week	5.5	110.4	24.84	0.1	99.27	98.53	68.86	24309224	24190967	88 611	3785	93.77	14	72.51	3873.24	(67, 7897)	PASS	TP53: c.626_627delGA (p.R209KfsTer6) (32%); PTEN: c.204C>A (p.Y68*) (27%)	TP53: p.R209Kfs*6 (33%)	1	11.4	1	high volume	mCRPC	no	-	yes
150	69	90	Prostate ADC	7(4+3)	within 2 months and 1 year	5	23.1	22.05	0.1	100	98.9	73.26	34004530	35836793	131 270	3757	95.6	24.8	81.07	3776.22	(668, 6389)	PASS	TP53: c.722C>T (p.S241F) (0.24%)	TP53: p.S241F (33%), RET: c.2372A>T (p.Y791F) (64%); MYC: c.906C>A (p.H302Q) (54%)	1	NA	1	high volume	mCRPC	yes	Lu177-PSMA Tx	yes
152	81	80	Prostate ADC	7(4+3)	within 2 months	4.5	34.1733	22.368	0.1	93.77	74.73	6.59	20583260	20529245	75 198	1821	83.52	30.2	84.5	1856.97	(81, 4139)	PASS	PTEN: c.741_742insA (p.P248fs9)(5%)	PTEN: p.P248fs (70%); CDK4(13x); MDM2(9x)	1	96.5	1	high volume	mCRPC	yes	Docetaxel	yes
156	62	-	Prostate ADC	9(4+5)	NA	2	25.85	25	0.1	99.27	18.32	0	23518781	23396726	85 702	3303	92.31	17.8	73.06	3151.11	(224, 4740)	PASS	no mutation	not performed	/	508	1	low volume	mCRPC	yes	Lu177-PSMA Tx	NA
161	NA	-	Prostate ADC	9(4+5)	NA	5	13.992	25	0.1	98.9	95.97	35.16	21091682	17483631	64 042	2840	93.77	10.6	55.68	2772.11	(83, 5355)	PASS	AR:p.L702H (0.33%)	not performed	/	573	1	high volume	mCRPC	yes	Enzalutamid	yes
165	NA	-	Prostate ADC	10(5+5)	NA	5	717.2	25	0.1	98.9	89.74	47.25	17588539	25874740	94 779	3065	77.66	13.8	59.53	3475.84	(627, 24879)	PASS	RB1:c.1450_1451delAT (p.M484VfsTer8)(37%)	not performed	/	683	1	high volume	mCRPC	no	-	yes
170	76	80	Prostate ADC	9(4+5)	2.5 years	2	12.1	13.75	0.5	96.7	0	0	23804240	23709466	86 847	1461	95.24	44.5	85.2	1466.33	(121, 2436)	PASS	TP53:c.637C>T (p.R213*) (2.61%)	TP53: p.R213* (32%); ATM: p.L686H (49%)	1	NA	1	low volume	mCRPC	yes	Enzalutamid	yes
174	61	80	Prostate ADC	9 (4+5)	NA	5	50.16	25	0.1	99.27	97.8	55.31	27303677	27188532	99 591	3267	92.67	17.7	69.77	3360.22	(55, 11022)	PASS	TP53:c.832C>G(p.P278A)(31%)	TP53: c.811G>A (p.E271K) (94%); RB1: c.1654C>T (p.R552*)(93%); IDH1(0.64x); FGFR2(0.28x); SMAD4(0.59x)	0	NA	1	high volume	mCSPC	yes	Enzalutamid	NA
181	74	50	Prostate ADC	7(4+3)	within 1 week	3	4.91333	8.375	1	97.44	0	0	29991216	29704172	108 806	1602	94.51	45.7	78.47	1620.77	(2, 3073)	PASS	no mutation	BRCA1: c.2036A>T (p.K679M) (31%); ATR: c.4156G>A (p.G1386R) (52%) ; AKT1: c.155T>G (p.L52R) (29%); CDKN1B LOSS	0	NA	1	high volume	mCSPC	yes	Casodex	yes
186	NA	-	Prostate ADC	9(4+5)	NA	3.5	408.571	25	0.1	97.07	88.28	32.6	26056709	20949357	76 737	2504	83.88	9.2	59.48	4282.22	(6, 87061)	PASS	TP53:c.716delA (p.N239TfsTer8)(54%)	not performed	/	440	1	low volume	mCRPC	yes	Abirateron	NA
188	76	30	Prostate ADC	9 (4+5)	more than 1 year	4	17.27	25	0.1	99.27	97.44	47.99	24944331	24856028	91 047	3115	94.51	18.1	70.1	3125.76	(263, 5224)	PASS	TP53:c.517G>A(p.V173M)(0.21%); TP53:c.743G>A(p.R248Q)(0.26%)	CREBBP:c.5854C>T (p.V1924G) (28%); CDKN2B: c.284C>T (p.T95M) (44%); PDGFRB: c.2642C>T (p.T881I) (29%	2	5.4	1	high volume	mCRPC	no	-	yes
189	83	-	Prostate ADC	9(4+5)	within 2 months	4	10.285	23.375	0.1	99.63	98.17	39.19	27698283	27546197	100 901	2875	95.6	22.4	71.54	2936.52	(558, 5547)	PASS	TP53:c.794T>C (p.L265P)(0.51%)	not performed	/	9.4	1	high volume	mCSPC	yes	Zoladex	yes
190	83	-	Prostate ADC	10(5+5)	within 1 week	5	11.396	25	0.1	98.9	96.7	30.4	19982131	19877829	72 812	2710	95.97	16.5	68.6	2718.81	(344, 4740)	PASS	PTEN:c.39_40delAA(p.R14EfsTer29)(4%); FOXA1:c.655C>A(p.R219S)(2%);TP53:c.799C>T (p.R267W)(5%); TP53:c.817C>T(p.R273C)(5%);KMT2C:c.453A>T(p.K151N)(0.41%)	not performed	/	4.6	1	low volume	mCRPC	yes	NA	NA
192	79	20	Prostate ADC	8 (4+4)	more than 1 year (2 years)	4	27.83	25.3	0.1	99.63	54.95	0	26648000	26532514	97 188	4046	92.31	16.8	78.63	4215.65	(27, 8498)	PASS	TP53: c.653T>A (p.V218E) (51%)	TP53: p.V218E (30%)	1	58.3	1	high volume	mCRPC	no	-	yes
193	NA	-	Prostate ADC	8(4+4)	NA	4	51.755	25	0.1	97.8	89.01	16.12	17817903	17687817	64 790	2171	87.55	11	59.67	3018.53	(12, 43606)	PASS	SPOP:c.397T>G (p.F133V) (33%); TP53:c.524G>A (p.R175H)(0.65%); CTNNB1:c.98C>G (p.S33C)(0.48%); AR:c.2632A>G (p.T878A)(0.1%)	not performed	/	1122	1	high volume	mCRPC	no	-	yes
200	88	30	Prostate ADC	9	within 1 week	4	124.3	22.6	0.1	98.53	36.26	0	15220981	15098391	55 305	3140	75.09	8.7	64.1	3371.65	(4, 10966)	PASS	TP53: c.958A>T (p.K320* )(73%); SPOP: c.373T>G (p.F125V )(52%) ; RB1: c.1943C>G (p.S648*) (3%); RB1: c.2284C>T (p.G762*) (0.72%)	TP53: p.K320* (51%); SPOP: p.F125V (38%)	1	317	1	high volume	mCRPC	no	-	yes
202	83	70	Prostate ADC	9 (4+5)	6 months	4	82.5	30	0.1	98.9	32.97	0	15089371	15020445	55 019	3165	84.62	7.1	58.45	3802.04	(1, 31914)	PASS	TP53:c.396G>T (p.K132N) (45%) ; SPOP: c.399C>G (p.F133L) (12%)	TP53: p.K132N (53%); SPOP: p.F133L (15% )	1	38.8	1	high volume	mCRPC	yes	Lucrin	yes
203	68	30	Prostate ADC	9(4+5)	more than 1 year	4	2.2935	5.2125	1	99.63	98.9	51.65	21135560	21039107	77 066	3929	89.38	7.1	54.13	5420.45	(45, 95788)	PASS	RB1: c.245C>A (p.S82*) (31%)	RB1: p.S82* (15%)	1	NA	1	high volume	mCRPC	yes	Abirateron	yes
207	76	70	Prostate ADC	9(4+5)	within 2 months	4	36.795	20.07	0.1	99.63	16.48	0	24419111	23918008	87 611	2546	90.11	24.1	82.37	2647.65	(80, 5508)	PASS	TP53: c.524G>A (p.R175H) (45%); PTEN: c.209_209+1delTG (41%)	TP53: p.R175H (41%); PTEN: c.209_209+1delTG (36%);PIK3CA: p.C420R (9%)	1	140	1	high volume	mCSPC	no	-	no
210	76	-	Prostate ADC	7(4+3)	within 2 months and 1 year	3	48.1067	25	0.1	99.63	98.17	49.08	23018174	22933235	84 004	3131	95.97	16.2	68.83	3132.5	(31, 5331)	PASS	TP53: c.586C>T (p.R196*) (5%)	not performed	/	163	1	high volume	mCSPC	yes	Zoladex	yes
211	NA	-	Prostate ADC	9(4+5)	NA	3.5	66	25	0.1	99.27	95.97	47.99	21127624	21048292	77 099	3055	90.48	12.1	65.28	3401.61	(44, 13012)	PASS	PIK3CA: c.3140A>G (p.H1047R) (72%); TP53:c.517G>T (p.V173L) (59%)	not performed	/	961	1	high volume	mCRPC	yes	Goserelin	yes
213	69	30	Prostate ADC	9(4+5)	more than 1 year	4	131.45	29.875	0.1	99.63	97.8	78.75	22074388	22000098	80 586	4230	91.58	11.8	66.63	4031.95	(63, 6444)	PASS	no mutation	no mutation	2	8561	1	high volume	mCRPC	yes	Olaparib	NA
220*	69	80	Prostate ADC	9(5+4)	within 1 week	2	204.6	25	0.1	99.63	98.53	72.89	22034790	21960109	80 439	3701	96.7	13.1	67.07	3590.18	(26, 5791)	PASS	SPOP:c.399C>A(p.F133L)(2%)	SPOP: p.F133L (35%)	1	15.8	1	high volume	mCRPC	yes	Carbotaxol	no
227*	69		Prostate ADC	9(5+4)	within 2 months	4	125.4	22.8	0.1	97.44	22.34	0	13341493	13058006	48 831	2583	75.82	8.1	63.34	3111.82	(1, 18828)	PASS	SPOP: c.399C>A (p.F133L ) (33%)	not performed	/	354	1	high volume	mCRPC	yes	Enzalutamid	yes
245	59	-	Prostate ADC	10(5+5)	more than 1 year	4	24.2	22	0.1	99.27	21.61	0	24818263	24708121	90 505	2792	87.91	12.8	69.86	4349.29	(124, 73626)	PASS	TP53: c.743G>A (p.R248Q ) (40%)	TP53: p.R248Q (25%)	1	0.8	1	high volume	mCRPC	yes	Enzalutamid	yes
247	70	-	Prostate ADC	8 (4+4)	1 year	4	10.67	24.25	0.1	99.27	18.32	0	26560910	26314579	96 390	3186	95.24	22.5	80.92	3132.06	(185, 5654)	PASS	TP53: c.743G>A (p.R248Q) (5%); BRCA2: c.8188G>A (p.A2730T) (4%)	TP53: p.R248Q (31%) ; BRCA2: p.A2730T (41%); TP53: p.V216M (14%); PIK3CA: p.E542K (8%)	1	NA	1	high volume	mCRPC	no	-	yes
250	NA	-	Prostate ADC	9(4+5)	NA	4	13.75	25	0.1	99.27	8.06	0	21366959	21281883	77 955	2771	95.6	17	68.28	2738.85	(125, 4608)	PASS	CTNNB1:c.110C>G (p.S37C) (11%); SPOP:c.399C>G (p.F133L) (13%)	not performed	/	1253	1	high volume	mCRPC	no	-	-
251	NA	-	Prostate ADC	7(4+3)	NA	4	22.77	25	0.1	98.9	30.4	0	24994728	24882326	91 144	3201	94.87	18.7	74.04	3236.22	(23, 5629)	PASS	AR:c.2105T>A (p.L702H) (42%); AR:c.2623C>T (p.H875Y) (33%)	not performed	/	682	1	low volume	mCRPC	no	-	yes
252	NA	-	Prostate ADC	7(3+4)	NA	4	7.81	25	0.1	98.9	0.37	0	22143685	22042006	80 739	2236	96.7	24.3	78.11	2265.51	(87, 3843)	PASS	BRAF:c.1433-3delT (6%); CHEK2:p.D368G (0.29%)	not performed	/	52.2	1	high volume	mCRPC	yes	Enzalutamid	NA
253	84	-	Prostate ADC	6 (year 2009)	NA	4	33.495	25	0.1	99.27	97.44	43.96	17931123	17870056	65 458	3039	94.51	12.8	66.88	3010.99	(70, 5186)	PASS	ZNF780B: c.1316A>T (p.H439L) (49%)	not performed	/	7	1	high volume	mCRPC	yes	LHRH	yes
256	62	-	Prostate ADC	9(4+5)	within 2 months and 1 year	4	11.605	25.32	0.1	99.63	39.93	0	24312648	24143334	88 437	3346	92.67	18.3	79.92	3540.81	(52, 6726)	PASS	FOXA1:c.739C>T (p.H247Y) (15%) ; BRCA1: c.370A>G (p.I124V) (0.5%)	FOXA1: p.H247Y (43%)	1	69.3	1	high volume	mCRPC	yes	Apalutamid	yes
257	NA	-	Prostate ADC	NA	NA	4	20.57	25	0.1	99.27	37.36	0	25378829	25229134	92 414	3481	93.04	16.3	75.54	3929.81	(46, 25132)	PASS	PTEN:c.228_231delTGACinsATTT (p.Z76*) (4%), AR: c.2105T>A (p.L702H) (0.43%)	not performed	/	102	1	low volume	mCRPC	yes	darolatumid	NA
258	NA	-	Prostate ADC	NA	NA	4.5	8.21333	25	0.1	99.63	96.34	23.44	26804258	26641055	97 586	2635	95.97	21.8	69.19	2653.8	(47, 4453)	PASS	no mutation	not performed	/	66.4	1	high volume	mCRPC	yes	Abirateron	yes
260	76	-	Prostate ADC	7(4+3)	more than 1 year	2.5	572	25	0.1	98.9	90.48	24.18	15972775	15885087	58 187	2368	87.55	10.5	58.31	2828.07	(37, 24607)	PASS	TP53:c.991C>T (p.Q331*) (45%); SPOP:c.399C>G (p.F133L) (30%); CTNNB1:c.121A>G (p.T41A) (0.14%)	not performed	/	54.2	1	high volume	mCRPC	no	-	yes
267	68	-	Prostate ADC	8(4+4)	more than 1 year	4	47.41	25	0.1	99.27	97.44	48.72	23734923	23522288	86 162	3100	88.64	13.3	69.42	3863.95	(34, 31610)	PASS	TP53:c.844C>T (p.R282W) (46%)	TP53: p.R282W (18%)	1	98.3	1	high volume	mCRPC	no	-	yes
* same patient, two different time points during course of disease
**Achieved LOD was automatically calculated by help of molecular coverage plug-in of Torrent Server v5.16.
NA - data not available
